# Supplementary material for: Identification of Mitochondrial-Related Prognostic Biomarkers Associated With Primary Bile Acid Biosynthesis and Tumor Microenvironment of Hepatocellular Carcinoma
Source: Front Oncol. 2021 Apr 1;11:587479. doi: 10.3389/fonc.2021.587479 (PMC8047479; doi:10.3389/fonc.2021.587479)
Supplement: Supplementary file 1 [file Table_1.xlsx]

## Sheet: Sheet4
Supplementary table 1: mitochondrial related genesets and genes.
Genesets	Genes
GO_INTRINSIC_COMPONENT_OF_MITOCHONDRIAL_OUTER_MEMBRANE	ABCB6	TOMM40	CPT1A	FUNDC1	DMPK	TOMM20L	FIS1	ARMCX3	GDAP1	RHOT1	SYNJ2BP	MFN1	BAK1	PINK1	FUNDC2	BNIP3	MUL1	MGARP	RHOT2	TOMM20	MFN2
GO_OUTER_MITOCHONDRIAL_MEMBRANE_PROTEIN_COMPLEX	TOMM6	TOMM40	MTX2	SAMM50	MTX3	TOMM20L	TOMM5	MTX1	TOMM7	ANKZF1	MFN1	DNAJC11	TOMM22	PINK1	TOMM40L	TOMM20	TOMM70
GO_MITOCHONDRIAL_MATRIX	TSFM	PPIF	LRPPRC	TRAP1	AASS	DHRS2	MRPS31	RIDA	GLYAT	BCKDK	WARS2	ACAA2	TIMM44	PITRM1	MRPL28	TXNRD2	MTHFS	FARS2	MTHFD2	CLPX	ME3	MRPS30	FASTK	PRDX3	ACOT2	HTD2	LIAS	HIBADH	MRPL3	POLG2	CA5B	FDX2	HOGA1	PARK7	MALSU1	ACSM1	TOP1MT	MRPL53	MRPL54	THEM4	CHCHD1	LRRK2	MRPL52	ISCA2	HYKK	ACSM2A	EARS2	MRPL10	NAXE
GO_MITOCHONDRIAL_MEMBRANE_PART	UQCRFS1P1	PET100	TOMM6	TIMM23	NDUFC2-KCTD14	ABCB6	TIMM23B	PPIF	COQ7	TIMM17B	MICU1	TIMM17A	TOMM40	ATP5PD	ATP5MG	MTX2	AFG3L2	IMMT	PARK7	LRRK2	COX6B2	MICOS13	NDUFA11	CNR1	DNAJC19	TAMM41	COX4I1	COX6A1	COX6A2	ATPSCKMT	GRPEL2	COX7A1	COX7A2	COX7A2P2	COX7B	SDHAF4	COX11	COX15	CPT1A	APOOL	FUNDC1	ROMO1	CYC1	COX7B2	DMPK	IMMP1L	MTLN	ETFDH	MICU2
GO_INNER_MITOCHONDRIAL_MEMBRANE_PROTEIN_COMPLEX	UQCRFS1P1	TIMM23	NDUFC2-KCTD14	TIMM23B	PPIF	TIMM17B	MICU1	TIMM17A	ATP5PD	ATP5MG	AFG3L2	IMMT	PARK7	MICOS13	NDUFA11	DNAJC19	COX4I1	COX6A1	COX6A2	GRPEL2	SDHAF4	APOOL	ROMO1	CYC1	IMMP1L	MICU2	TIMM10B	TIMM10	ATP5MGL	UQCRQ	TIMM21	DNAJC15	SLC25A6	UQCR10	TIMM22	NDUFS7	CHCHD10	ATP5F1EP2	UQCRHL	MICOS10	MT-ATP6	MT-ATP8	MT-CO1	MT-CYB	MT-ND1	MT-ND2	MT-ND3	MT-ND4	MT-ND4L
GO_MITOCHONDRIAL_PART	UQCRFS1P1	KIF28P	PET100	PLA2G4B	BCL2L10	BCL2L11	TOMM6	CMC4	TIMM23	CEBPZOS	NDUFC2-KCTD14	ABCB6	DNM1L	ABCF2	COX17	TIMM23B	TSFM	PPIF	LRPPRC	TRAP1	AASS	SLC25A13	SLC25A15	DHRS2	COQ7	MRPS31	TIMM17B	RIDA	GLYAT	BCKDK	WARS2	MICU1	PEMT	TIMM17A	ACAA2	TOMM40	HAX1	TIMM44	ATP5PD	VAT1	PITRM1	MRPL28	TXNRD2	MTHFS	TXNIP	ATP5MG	PRELID3A	MTX2	FARS2
GO_MITOCHONDRION	UQCRFS1P1	KIF28P	PET100	PLA2G4B	BCL2L10	BCL2L11	TOMM6	CMC4	GLYATL1B	TIMM23	PET117	MTRNR2L5	CEBPZOS	NDUFC2-KCTD14	ABCB6	DNM1L	ABCF2	COX17	TIMM23B	COL4A3BP	PYURF	TSFM	PPIF	LRPPRC	TRAP1	BCAP31	AASS	SLC25A13	SLC25A15	NME6	DHRS2	COQ7	MRPS31	TIMM17B	RIDA	GLYAT	AKAP8	GATD3B	BCKDK	EMC8	WARS2	MICU1	RACK1	PEMT	TIMM17A	ACAA2	TOMM40	ECI2	HAX1
GO_INTRINSIC_COMPONENT_OF_MITOCHONDRIAL_INNER_MEMBRANE	PET100	TIMM23	TIMM23B	TIMM17B	TIMM17A	AFG3L2	IMMT	MICOS13	COX11	APOOL	MTLN	ETFDH	PISD	MPC2	COQ2	COX18	COA3	MPC1L	CHCHD10	MICOS10	MT-CYB	OXA1L	COX16	MPC1	SLC25A3	CHCHD3	PPOX	MCUB	DNAJC11	COA1	AGK	SLC25A19	SCO1	MCUR1	SPG7	UQCC3	APOO	L2HGDH	TMEM177	CHCHD6	TMEM11	MCU	SMDT1	SFXN1	SCO2
GO_INTRINSIC_COMPONENT_OF_MITOCHONDRIAL_MEMBRANE	PET100	TIMM23	ABCB6	TIMM23B	TIMM17B	MICU1	TIMM17A	TOMM40	AFG3L2	IMMT	MICOS13	CNR1	COX11	CPT1A	APOOL	FUNDC1	DMPK	MTLN	ETFDH	ABCB10	PISD	MPC2	COQ2	COX18	COA3	SLC25A4	MPC1L	TOMM20L	CHCHD10	MICOS10	MT-CYB	OXA1L	FIS1	COX16	ARMCX3	MPC1	SLC25A3	GDAP1	CHCHD3	TMEM70	PPOX	MCUB	RHOT1	SYNJ2BP	MFN1	DNAJC11	COA1	AGK	MFF
GO_MITOCHONDRIAL_ENVELOPE	UQCRFS1P1	KIF28P	PET100	PLA2G4B	BCL2L10	BCL2L11	TOMM6	CMC4	TIMM23	CEBPZOS	NDUFC2-KCTD14	ABCB6	DNM1L	ABCF2	COX17	TIMM23B	PPIF	TRAP1	SLC25A13	SLC25A15	COQ7	MRPS31	TIMM17B	MICU1	PEMT	TIMM17A	TOMM40	HAX1	TIMM44	ATP5PD	VAT1	MRPL28	TXNIP	ATP5MG	PRELID3A	MTX2	MTCO2P12	YME1L1	CLPX	MRPS30	AFG3L2	TOMM34	UQCR11	RAB32	IMMT	SLC27A3	ABCB8	MRPL3	RDH13
GO_MITOCHONDRIAL_PROTEIN_COMPLEX	UQCRFS1P1	TOMM6	TIMM23	NDUFC2-KCTD14	TIMM23B	PPIF	MRPS31	TIMM17B	BCKDK	MICU1	TIMM17A	TOMM40	ATP5PD	MRPL28	ATP5MG	MTX2	CLPX	MRPS30	AFG3L2	IMMT	MRPL3	PARK7	MALSU1	MRPL53	MRPL54	CHCHD1	MRPL52	MRPL10	MICOS13	NDUFA11	MRPL55	MTERF4	DNAJC19	COX4I1	COX6A1	COX6A2	GRPEL2	SDHAF4	APOOL	ROMO1	CYC1	DBT	DLAT	DNA2	IMMP1L	MRPL21	MICU2	MRPS27	PMPCA
GO_MITOCHONDRIAL_PROTON_TRANSPORTING_ATP_SYNTHASE_COMPLEX_COUPLING_FACTOR_F_O_	ATP5PD	ATP5MG	ATP5MGL	MT-ATP8	ATP5PB	ATP5MC1	ATP5MC2	ATP5MC3	ATP5ME	ATP5PF	ATP5MF
GO_MITOCHONDRIAL_OUTER_MEMBRANE_TRANSLOCASE_COMPLEX	TOMM6	TOMM40	TOMM20L	TOMM5	TOMM7	TOMM22	PINK1	TOMM40L	TOMM20	TOMM70
GO_TIM23_MITOCHONDRIAL_IMPORT_INNER_MEMBRANE_TRANSLOCASE_COMPLEX	TIMM23	TIMM23B	TIMM17B	TIMM17A	DNAJC19	GRPEL2	ROMO1	TIMM10	TIMM21	DNAJC15	SLC25A6	PAM16	GRPEL1	TIMM50
GO_MITOCHONDRIAL_RESPIRATORY_CHAIN_COMPLEX_I	NDUFC2-KCTD14	PARK7	NDUFA11	NDUFS7	MT-ND1	MT-ND2	MT-ND3	MT-ND4	MT-ND4L	MT-ND5	NDUFA1	NDUFA2	NDUFA3	NDUFA4	NDUFA5	NDUFA6	NDUFA7	NDUFA8	NDUFA9	NDUFA10	NDUFAB1	NDUFB1	NDUFB2	NDUFB3	NDUFB4	NDUFB5	NDUFB6	NDUFB7	NDUFB8	NDUFB9	NDUFB10	NDUFC1	NDUFC2	NDUFS1	NDUFS2	NDUFS3	NDUFV1	NDUFS4	NDUFS5	NDUFS6	NDUFS8	NDUFV2	NDUFV3	NDUFA13	NDUFAF1	NDUFB11	DMAC2	FOXRED1	NDUFA12
GO_MITOCHONDRIAL_RESPIRATORY_CHAIN_COMPLEX_IV	COX4I1	COX6A1	COX6A2	MT-CO1	NDUFA4	NDUFA4L2	UQCRC2	UQCRFS1	C15orf48	COX4I2	COX5A
GO_MITOCHONDRIAL_ALPHA_KETOGLUTARATE_DEHYDROGENASE_COMPLEX	BCKDK	DBT	BCKDHA	BCKDHB	MRPS36
GO_MITOCHONDRIAL_CRISTA	COX6B2	ATPSCKMT	LYN	OPA1	STAR	SLC8B1
GO_MITOCHONDRIAL_TRICARBOXYLIC_ACID_CYCLE_ENZYME_COMPLEX	BCKDK	DBT	BCKDHA	BCKDHB	SUCLG2	MRPS36
GO_EXTRINSIC_COMPONENT_OF_MITOCHONDRIAL_INNER_MEMBRANE	COQ7	TAMM41	OPA1	COQ6	PAM16	COQ4	COQ3	COQ8A	DUSP21	NDUFAF5	COQ8B	NOA1	COQ5	ATP23
GO_MITOCHONDRIAL_INTERMEMBRANE_SPACE_PROTEIN_TRANSPORTER_COMPLEX	TIMM10B	TIMM13	TIMM10	TIMM9	TIMM8B
GO_TIM22_MITOCHONDRIAL_IMPORT_INNER_MEMBRANE_INSERTION_COMPLEX	TIMM10B	TIMM10	TIMM22	AGK	TIMM29
GO_MITOCHONDRIA_ASSOCIATED_ENDOPLASMIC_RETICULUM_MEMBRANE	RAB32	PDZD8	ACSL4	ATG14	RAB38	ZFYVE1	STX17	MBOAT7	CANX	SERAC1	FATE1	ATG5	TOMM20
[truncated: 1,522 more columns]
